# Supplementary material for: Effects of stress conditions on plasma parameters and gene expression in the skin mucus of farmed rainbow trout (Oncorhynchus mykiss)
Source: Front Vet Sci. 2023 Sep 6;10:1183246. doi: 10.3389/fvets.2023.1183246 (PMC10516540; doi:10.3389/fvets.2023.1183246)
Supplement: Supplementary file 1 [file Data_Sheet_1.xlsx]

## Sheet: Sheet 1
	CD8a	IL-6	IgD	IL-10a	IL-8	CD4	IgT	IgM	IFN-γ			CD8a	IL-6	IgD	IL-10a	IL-8	CD4	IgT	IgM	IFN-γ
H1	9.08	7.8	18.23	7.245	6.89	6.42	4.26	4.515	5.64		S1	10.24	11.215	9.6	7.065	7.17	7	5.165	5.24	11.035
H2	10.185	5.775	9.27	4.98	8.865	9.86	10.36	4.12	3.465		S2	9.4	9.74	10.28	8.28	6.465	8	4.95	6.22	6.275
H3	6.37	6.31	14.32	3.985	5.4	5.415	6.34	6.13	7.63		S3	9.58	11.035	10.08	9.295	7.255	6.905	7.455	8.765	6.925
H4	12.265	6.275	16.9	6.05	9.35	6.625	6.575	7.465	7.35		S4	10.61	12.705	11.17	9.485	7.275	7.485	5.92	-4.27	6.06
H5	5.535	5.18	18.82	5.665	5.575	5.56	3.65	4.34	4.615		S5	13.625	11.58	9.22	9.185	8.97	7.455	7.725	7.235	7.645
H6	8.48	6.345	11.02	6.005	6.575	5.105	5.615	5.26	7.215		S6	11.435	13.045	10.84	9.92	7.47	9.32	8.3	6.555	6.205
H7	6.92	8.735	14.92	9.085	7.15	6.77	3.545	6.625	2.33		S7	8.76	9.055	5.25	5.95	7.35	7.625	6.62	5.615	6.79
H8	9.53	6.36	9.39	7.965	5.805	5.99	5.42	7.51	7.24		S8	5.015	5.58	9.09	6.44	4.94	7.5	7.065	6.315	4.33
H9	7.1	9.81	12.5	6.545	5.41	4.715	2.135	6.18	0.185		S9	7.03	5.81	9.49	5.095	2.66	5.69	4.77	0.965	0.11
H10	4.95	7.245	13.93	11.815	6.315	4.965	4.775	5.265	3.795		S10	9.52	9.97	9.89	8.2	6.62	3.005	6.44111	4.73778	6.15278
	8.0415	6.9835	13.93	6.934	6.7335	6.1425	5.2675	5.741	4.9465			9.5215	9.9735	9.491	7.8915	6.6175	6.9985	6.44111	4.73778	6.15278
	2.27784	1.42427	3.41883	2.24924	1.3953	1.48757	2.2507	1.23731	2.51692			2.34083	2.57509	1.63298	1.66409	1.71401	1.67167	1.22334	3.75407	2.72701
	Group UN	Group S
CD8a	8.0415	9.5215
IL-6	6.9835	9.9735
IgD	13.93	9.491
IL-10a	6.934	7.8915
IL-8	6.7335	6.6175
CD4	6.1425	6.9985
IgT	5.2675	6.44111
IgM	5.741	4.73778
IFN-γ	4.9465	6.15
